# Supplementary material for: Inflammatory cell death, PANoptosis, screen identifies host factors in coronavirus innate immune response as therapeutic targets
Source: Commun Biol. 2023 Oct 20;6:1071. doi: 10.1038/s42003-023-05414-9 (PMC10589293; doi:10.1038/s42003-023-05414-9)
Supplement: Supplementary file 3 — Supplementary Data 1 [file 42003_2023_5414_MOESM3_ESM.xlsx]

## Sheet: Fig. 2
Fig. 2b: % Cell death (LDH release)
		Ctrl-1			Ctrl-2			Cea1-g1			Cea1-g2
	0 h	8.67247	8.58827	8.84086	8.75667	8.50407	8.67247	9.68285	10.0196	9.85125	7.66208	7.57788	7.32529
	8 h	22.7337	21.1339	22.902	21.6391	21.8917	19.6183	26.0174	25.428	26.5226	26.8594	26.3542	27.112
	12 h	92.9554	87.7351	92.7028	97.6705	91.8608	99.5229	31.4903	32.3323	32.5849	33.0059	41.089	32.8375
Fig. 2c: % Relative Ceacam1 expression (normalized to Actb)
	Con-1			Con-2			Cea1-g1			Cea1-g2
	100	106.451	101.406	90.8483	97.9471	89.3959	15.0005	18.0878	18.388	37.7715	38.3872	38.2595

## Sheet: Fig. 4
Fig. 4a (M gene relative expression (normalized to Rpl32))
		Ctrl-1			Ctrl-2			Cea1-g1			Cea1-g2
	0 h	0.00159712	0.0011987	0.00154384	0.000564919	0.000493123	0.000362114	0.000620031	0.000539318	0.000540176	0.000679312	0.000719627	0.00070825
	8 h	0.363847	0.380396	0.356365	0.347315	0.346724	0.333217	0.0925698	0.0937106	0.0986789	0.147568	0.153855	0.160219
	12 h	1.31873	1.39442	1.3605	1.45723	1.59108	1.57413	0.13812	0.153883	0.151852	0.300453	0.306334	0.314763
Fig. 4b (N gene relative expression (normalized to Rpl32))
		Ctrl-1			Ctrl-2			Cea1-g1			Cea1-g2
	0 h	0.00187257	0.00167509	0.00181641	0.00059263	0.000580828	0.000559327	0.000728649	0.000779462	0.000868038	0.000945748	0.00100208	0.0009146
	8 h	0.429895	0.443624	0.427732	0.40231	0.396544	0.385298	0.0990472	0.102337	0.100703	0.158827	0.1623	0.159648
	12 h	1.34939	1.40966	1.38678	1.38368	1.47777	1.47925	0.153589	0.153828	0.144938	0.273294	0.29161	0.291241

## Sheet: Fig. S2
Suppl. Fig. 2a: IL-1β
		Ctrl-1			Ctrl-2			Cea1-g1			Cea1-g2
	0 h	9.6	9.6	9.6	9.6	9.6	9.6	9.6	9.6	9.6	9.6	9.6	9.6
	8 h	9.6	16.8973	24.8402	16.8973	7.87905	32.2104	9.6	9.6	9.6	9.6	9.6	9.6
	12 h	586.861	808.009	485.589	446.996	450.886	320.15	16.8973	9.6	9.6	7.87905	28.5819	9.6
Suppl. Fig. 2b: KC
		Ctrl-1			Ctrl-2			Cea1-g1			Cea1-g2
	0 h	9.6	9.6	9.6	9.6	9.6	9.6	9.6	9.6	9.6	9.6	9.6	9.6
	8 h	171.385	190.617	266.922	197.602	169.335	397.693	366.379	399.417	524.185	247.126	361.108	387.312
	12 h	563.052	680.482	468.924	518.468	661.863	496.298	240.457	298.362	224.099	296.532	347.862	350.519
Suppl. Fig. 2c: IL-6
		Ctrl-1			Ctrl-2			Cea1-g1			Cea1-g2
	0 h	9.6	9.6	9.6	9.6	9.6	9.6	9.6	9.6	9.6	9.6	9.6	9.6
	8 h	221.494	227.796	444.806	412.6	266.237	551.419	539.529	650.797	511.36	276.513	582.684	524.748
	12 h	1480.7	1907.02	1283.26	1296.58	1355.98	608.138	813.952	647.525	636.296	981.99	1600.77	1271.27
